# Supplementary material for: Cloning and high temperature tolerance analysis of the thermal response related gene KcRCB in Karelinia caspia (Pall.) Less
Source: Front Plant Sci. 2025 Sep 17;16:1641916. doi: 10.3389/fpls.2025.1641916 (PMC12484188; doi:10.3389/fpls.2025.1641916)
Supplement: Supplementary File — Amino acid information for RCB proteins from different plant species used for phylogenetic tree construction. [file DataSheet1.fasta]

>KcRCB
MALNPNLHFHSFPSLSTHNNTISYPVSILKIDYIPRRRILLAVSKDSDVSFEDDRKPRKNPKSRRKSGHETSENLNIEEEKPFPSTIPRKPRRGRRSEAAAVEDFMRSSLEETFAAIREQNAEVLKGKENVMKDRIHDDEDGDDDDDDDDDKKKKGMVVEEEDPNWPVDAEVGWGIRASEYFEKHPIKNVIGDDGVEIDWEGELDDNLVKEINCLEWESFAFHPSPLIVLVFERYNRASDNWRALKELEKAAKVYWSAKDRLPPRTVKLDMNIETDLAYALKVRECPQLLFLRGNRIIYRDQQIRKADELVQMIAHFYYKAKKPSWMKDAKLYS
>NP_194588.2_[Arabidopsis thaliana]
MSFFAVACSAPRSSMLLTGLNSSFSDMHRSPLFVFPVTISSRSVKRFAAVSSDSVLDPESKNQTRSRRKNKEAVTPIAETENNEKFPTKVPRKSKRGRRSEADAVEDYVRSSLERTFSTIKEQNPEVFENKEKANFIKDRGVDEEEEEEEEMVVEEEDPDWPVDTDVGWGIKASEYFDTHPIKNVVGDDGSEIDWEGEIDDSWVKEINCLEWESFAFHPSPLVVLVFERYKRASDNWKTLKELEKAIKVYWDAKDRLPPRAVKIDLNIETDLAYALKAKECPQILFLRGNRILYREKDFRTADELVHMIAHFYYKAKRPSCVDKANVTPYC
>CAI9288429.1_[Lactuca_saligna]
MALNPYLTFHSLLPLSTHTNTIRYPASISNINFIRKHRILSAVSKDSDVSFEDDRKPRKNPKPRRKPATANTENPKNEEEKPFPTTIPRKPRRGRRSEAAAVEDFMRSSLEETFAAIREQNSEVLEGKENVIRERINDEDDDDDDDNGDNKEKKKKKKKKGMVVEEEDPNWPLDAEVGWGIRASEYFEKHPIKNVIGEDGVEIDWEGELDDNIVVKEINCLEWESFAFHPSPLIVLVFERYNRASENWRALKELEKAAKVYWNAKDRLPPRTVKLDMNIETDLAYALKIRECPQLLFLRGNRIIYREPQIRTADELVQMIAHFYYKARKPSWMKDVKLYS
>XP_023743380.1_[Lactuca_sativa]
MALNPYLTFHSLLPLFTHTKTIRYPASISNINFIRKHRILSAVSKDSDVSFEDDRKPRKNPKPRRKPATANTENPKNEEEKPFPTTIPRKPRRGRRSEAAAVEDFMRSSLEETFAAIREQNSEVLEGKENVIRERITDEEDDDDDDNGDKKEKEKKKKGMVVEEEDPNWPLDAEVGWGIRASEYFEKHPIKNVIGEDGVEIDWEGELDDNIVVKEINCLEWESFAFHPSPLIVLVFERYNRASENWRALKELEKAAKVYWNAKDRLPPRTVKLDMNIETDLAYALKIRECPQLLFLRGNRIIYREPQIRTADELVQMIAHFYYKARRPSWMKDAKLY
>KAI3526584.1_[Cichorium_endivia]
MALNPYLNFHCLPPLSTHTNTIRYPASVSNISFIPHYRILSAVSKDSDVSFEDDRKPRKTPKPRRKPAPENTENPKNEEQKPFPTTIPRKPRRGRRSEAAAVEDFMRSSLEETFAAIREQNSEVLEGRESVIRERIHDEDDEDDGGGDDVDGDKKKKKGMVVEEEDPNWPLDAEVGWGIRASEYFEKHPIKNVIGEDGVEIDWEGELDDNLVKEINCLEWESFAFHPSPLIVLVFERYNRASENWRALKELEKAAKVYWNAKDRLPPRTVKLDMNIETDLAYALKIRECPQLLFLRGNRIIYREPQIRTADELVQMIAHFYYKARKPSWMKDAKLYS
>XP_024975694.1 [Cynara_cardunculus_var._scolymus]
MALNSNLNLHSFTPLSTHTNSIRFPASISKIGYIFRPPILRAISKNSDVNLEDDRKPQKNSRSRRRLNPEISENSKNDEEKPFPSTIPRKPRRGRRSEAAAVEDFMRDSLEETFAAISEQNSEVMGGREDVIKDRLEEIDDGGGGDDEEDGGGGGEKNKKGMVVEEEDPDWPVDAEVGWGIRASEYFEKHPIKNVMGEDGVEIDWEGELDDNLVNEINSLEWESFAFHPSPLIVLVFERYNRASENWRALKELEKAAKVYWNAKDRLPPRTVKLDMNIETDLAYALKVRECPQLVFLRGNRILYRESQIRTADELVQMIAHFYYKAKKPSWMKDANMYS
>KAD3338377.1_[Mikania_micrantha]
MALNPNLHFHTLPQLSTRINTIHHYATSITNINFTPHRRISFAVSKNPDSSFEDEKKPRKDAKSRTKSGESKENPKIEEQKPFPTTIPKKPRRGRRSEAAAIEDFMRSSLEETFAAIREQNSEVLNGSESVIRDKVHDDDEVADEDDDKKKGMVVEEDDPDWPVDAEIGWGIRASEYFEKHPIKNVIGEDGVEIDWEGELDDNLVKEINCLEWEAFAFHPSPLIVLVFERYNRASENWKALKELEKAAKVYWSAKDRLPPRTVKLDMNLETDLAYALKVRECPQILFFRGNRILYRELESRTADELVQLIAHFYYKAKKPSWMKDKKLYT
>KAI3668001.1_[Arctium_lappa]
MALNPNLNLHSFPPSSPHNNPIRYPTSISNINYTFHPRILRAISKNSDAISEDNTKPPKNSRSRRRSNPETTNNPKTDEQKPFPTTIPRKPRRGRRSEAAAVEDFMRNSLEETFAAIREQNSEVMEGKDDVIRARIEEIDDDNGGDEKDKKEMVVEEEDSDWPVDAEIGWGIRASEYFEKHPIKNVIGEDGVEIDWEGELDDNLVNEINSLEWESFAFHPSPLIVLVFERYNRASENWRALKELEKAAKVYWNAKDRLPPRTVKLDMNIETDLAYALKVRECPQLVFLRGNRIIYRESEIRTADELVQMIAHFYYKAKKPSWMKDAKLYS
>KAK1428424.1_[Tagetes_erecta]
MALNPNLHFQIFPKSSNRNNSIQFHYPVSIPSFNFIHHRRIVLAASNTSNSTSEDDKKPKKPPKSRTKSATENTKNVKIDDEKPFPTTIPKKPRRGRRSEAAAVEDFMRSSLEETFAAIREQNSETLIGSENVIKDRIDVDDVNDEEEEEKNGDDEKKKKKKKGMVVEEEDPNWPVDAEIGWGIRASEYFEKHPIKNVIGEDGVEIDWEGELDDNLVKEINCLEWESFAFHPSPLIVLVFERYNRASENWRALKELEKAAKVYWSAKDRLPPRTVKLDMNIETDLAYALKVRECPQILFLRGNRVIYKESQPRTADELVQMIAHFYYKAKKPSWMKDSKLYS
>KAI3829777.1_[Smallanthus_sonchifolius]
MALNPNLHFHILPPLSTRNNIIKIHHSASISNINSIPKRPILLAASKDSDLIFEDDKNPKSTENSKIDEQKPFPTTIPKKPRRGRRGEAAAVEDFIRSSLEETFAAIREQNSGVLIGAENVIRDKSHVADEDDGGDGDEEEDGGGDEKKKKGMVVEEEDPDWPVDADVGWGIRASEYFEKHPIKNVIGEDGVEIDWEGELDDNLVKEINCLEWESFAFHPSPLIVLVFERYNRASENWKALKELEKAAKVYWSAKDRLPPRTVKLDMNLETDLAYALKVRECPQILFLRGNRIIYRETQSRTADELVQLIAHFYYKAKKPSWMKDLKLYT
>XP_043610153.1_[Erigeron_canadensis]
MALNPYFHFHHLPQLSTQTNTIHYPVSISTFISNFNHTPHLQIPLALSKDSDSVYEENKKPEKTHKPKPKLHTETPQSSKLDDQKPFPTTIPKKPRRGRRSEASAVEDFMRNSLEETFAAIREQNNEVFSGDESVFKEKIDDGFDEDEDDEKKKGMVVEEDDPNWPLDAEVGWGIRASEYFEKHPIKNVIGEDGVEIDWEGELDDNLVKEINCLEWESFAFHPSPLIVLVFERYNRASENWRALKELEKAAKVYWNAKDRLPPRTVKLDMNIETDLAYALKIRECPQLLFLRGNRIIYREPQIRTADELVQMIAHFYYKARKPSWMKDAKLYT
>KAJ0956932.1_[Helianthus_annuus]
MVHNFSPGPASPTKKLHITDKVININIKHKPQKSTMALNPNPQFHLFPQLSTHNNSIIHFIHHPVSISKFNLTFTPKRQIPLAVSNNSNSTSKNDKNPQKTPKSRTKSPTKNSQNSQSSKPDDEKPFPTTIPKKPRRGRRSEAAAVEDFMRSSLEETFSAIREQNSGVLDGVEGMIKDRVDEEVEDEGDGEGDKEKGMVVEEEDPNWPVDAEVGWGIRASEYFEKHPIKNVVGEDGVEIDWEGELDDCLVKEINCLEWESFAFHPSPLIVLVFERYNRASENWRALKELEKAAKVYWSAKDRLPPRTVKLDMNLETDLAYALKVRECPQILFLRGNRIIYRETQSRTADELVQLIAHFYYKAKKPSWMKDQKLYT
>XP_016469654.1_[Nicotiana_tabacum]
MVIHSALSFNFCAISSLSVPKAWQQGSSCSFANYLLPSPLKRLTCFVTSRKSEEEHVPDPKHNSGSRPRKATRSSESKVSLNEDKDPVKIFPATIPKKPRRGRRSEAAAVEDFVRDSLEKTFASIREQNSEIMEDTENILKDRVDDDTDSDQSSEDEDDSRRDMKEKKMIVEEEDPDWPLDADVGWGIRASEYFDKHPIKNVVGEDGVEIDWEGEIDDCWVKEINCLEWESFAFHPSPLIVLVFERYNRASDNWKALKELEKAAKVYWSNKERLPPRTVKIDINIERDLAYALKVKECPQILFLRGNRILYREKDIRTAEDLVQMIAYFYYNAKKPSCIKDEALSPRS
>XP_021814848.1_[Prunus_avium]
MLSFQTCLPPILPSASVHRTRALNSLPCLAISKKSDSEPDPKPRSNAKPKHRRRKIETSEDEDEEQGETFPTTIPRKPRRGRRSEAAAVEDYVRESLDRTFASIREQNPEIVEKKEEVMKRKVDDDEEDEGFGREKSMVVEEESRDWPLDADVGWGIRASEYFENHPIRNVVGDNGVELDWEGEVEDNWVKEINCLEWESFAFHPSPLLVLVFERYNRASDNWKALKELEKAVKVYWDAKDRLPPRSVKIDINIERDLAYALKVRECPQILFLRGNRILYREKEIRTAEELVPMIAHFYYNAKRPSWIDVKELSPPY
>CAB4291448.1_[Prunus_armeniaca]
MLSFQTCLPPILPSASVHRTRALNSLSCLAISKKSDSEPDPKPRSNAKPKPRRRKIETSEDEDEEQGETFPTTIPRKPRRGRRSEAAAVEDYVRESLDRTFASIREQNPEIVEKKEEVMKRRVDDDEEDEGFGREKSMVVEEESRDWPLDADVGWGIRASEYFENHPIRNVVGDNGVELDWEGEVEDNWVKEINCLEWESFAFHPSPLLVLVFERYNRASDNWKALKELEKAVKVYWDAKDRLPPRSVKIDINIERDLAYALKVKECPQILFLRGNRILYREKEIRTAEELVPMIAHFYYNAKRPSWIDASDYALVKALVNSELGSMEQNREQVVFAQLGTEWELVSCNFNAFFTHELLVEYGPIVLKANVMDMIYHYTNSRLVNCKQGKAVKALY
>KAI5315727.1_[Prunus_dulcis]
MLSFQTCLPPILPSASVHRTRALNSLSCLAISKKSDSEPDPKPRSKAKPKPRRRKIETSEDEDEEQGETFPTTIPRKPRRGRRSEAAAVEDYVRESLDRTFASIREQNPEIVEKKEEVMKRKVDDDEEDEGFGREKSMVVEEESRDWPLDADVGWGIRASEYFENHPIRNVVGDNGVELDWEGEVEDNWVKEINCLEWESFAFHPSPLLVLVFERYNRASDNWKALKELEKAVKVYWDAKDRLPPRSIKIDINIERDLAYALKVKECPQILFLRGNRILYREKEIRTAEELVPMIAHFYYNAKRPSWIDVKELSPPY
>XP_034229947.1_[Prunus_dulcis]
MLSFQTCLPPILPSASVHRTRALNSLSCLAISKKSDSEPDPKPRSNAKPKPRRQKIETSEDEDEEQGETFPTTIPRKPRRGRRSEAAAVEDYVRESLDRTFASIREQNPEIVEKKEKVMKRKVDDDEEDEGFGREKSMVVEEESRDWPLDADVGWGIRASEYFENHPIRNVVGDNGVELDWEGEVEDNWVKEINCLEWESFAFHPSPLLVLVFERYNRASDNWKALKELEKAVKVYWDAKDRLPPRSIKIDINIERDLAYALKVKECPQILFLRGNRILYREKEIRTAEELVPMIAHFYYNAKRPSWIDVKELSPPY
>XP_048336573.2_[Ziziphus_jujuba]
MLVLQTSITPKANIYTVHSTRFAKRLPCFSISRKPDSEPDLKTGSAPKAKPKSRTRRLKSEVSQNQDESTRRKFPAIIPRKPKRGRRSEADAVEHFVRERLERTFESIREQNPEVFENKEKVMKDRLADDEYNSDISDVDEDDDDGGVKETEMVVEEESKSWPLDADVGWGIRASEYFEKHPIRNVVGEDGVEIDWEGEVDDNWVKEINCLEWESFAFHPSPLVVLVFERYNRATDNWKALKELEKAVKVYWNAKDRLPPRSIKIDMNIERDLAYALKVKECPQILFLRGNRILYREKGIRTADELVHMIAHFYYNAKRPSWIDDTALSPPY
>XP_052170931.1_[Diospyros_lotus]
MISWAKGKEQKMFPSSVNTNLDVPSVSLFLNPIPSSYLCLKCLFSYPATHNYLIKPLTCSANSKKSGSKSDSSPGPHLNSKPKPKTSTQHQKTEVPRSEDQNSGMIVPTTIPKKPRRGRRSEAAAVEDFVRNSLERTFASIRQQNSEILENKENIMKDRVDDENDSNGSSEEEEEEEDESGNGREKKMVVEEESSNWPLDADVGWGIRASEYFAQYPIKNVVGEDGVEIDWEGEIDDSWVKEINCLEWESFAFHPSPLVVLVFERYNRASDNWKVLKELEKAVKVYWSAKDRLPPRAVKIDINIERDLAYALKVRECPQLLFLRGNKIIYREKEIRTADELVHMIAHFYYNAKRPSCIKDEALSPPF
>XP_009624075.1_[Nicotiana_tomentosiformis]
MVIHSALSLNFCALSSFSVPKAGQQGSSCSSANYLLPSPLKRLTCFATSRKSKEEHVPDPKHNSGSRPRKATRSSESKVSLNEDKDPVEIFPATIPKKPRRGRRSEAAAVEDFVRDSLEKTFASIREQNSEIIKDTENILKDRVDDDTDSDQSSEDEDDSSRDMKEKKMIVEEEDPDWPLDADVGWGIRASEYFDKHPIKNVVGENGVEIDWEGEIDDCWVKEINCLEWESFAFHPSPLIVLVFERYNRASDNWKALKELEKAAKVYWSNKERLPPRTVKIDINIERDLAYALKVKECPQILFLRGNRILYRETDIRMADDLVQMIAYFYYNAKKPSCINDAALSQRK
>GAV78793.1_[Cephalotus_follicularis]
MFHLQTLTMQKPFSPLCSVNMDNGLYPFSLITPQIPTAYSALATRCSEFILNSPIGSRCNVKSLTFLAVARNSGSYPDCEPDSKPKAKPRSRSHRKTSDASQNVVENPERSFPTTIPRKPRRGRRSESVAVEDFVRDSLERTFESIRQHNPNVLEGKEYIMKDGEDDDIDSESSDDDDDDDVTDDDGKQRKNEMVVEEESSNWPVDADVGWGIRASEYFEQYPIKNVVGEDGLEIDWEGEVDDNWVQEINCLEWESFAFHPSPLIVLVFERYNRATDNWKTLKELEKAAKVYWSAKDRLPPRTVKIDINIEKDLAYALKVKECPQILFLRGNKIVYREQEFRTADELVTMFAYFYYNAKKPACINDAALSPH
>XP_038888099.1_[Benincasa_hispida]
MLILQASSLSMSVSPQYAVHNASTLQRFLTVPIECQTFKPSCYSRYHSHSILPNLVHYSYSRKLPCLAVWSKSNSEHDPEPNADSKVKQKPRSRSKRSKALEKEEDNDAGIFPTTIPRKPRRGRRSEAAALEDYVRNTLEQTFASIRQQNAEVMENKENVIKEKVDDKVEFESSDDEEEDEEEEIEQSDGAGRNKKKKMVVEEEDPNWPLDADVGWGVRASEYFEQHPIKNIVGDDGVEIDWEGEIEDNWVQEINCLEWESFAFHPSPLIVLVFERYNRATDNWKTLKELEKALQVYWNAKDRLPPRSVKIDINIERDLAYALKVRECPQILFLRGNKVLYREKDFRTADELVQMIAFFYYKAKKPSWINDKALSRPF
>XP_007050218.2_[Theobroma_cacao]
MLSLQISIAPKSFLPLGAVNIDHNSCPLLPISNFIPGTLSHSYQILPSCIHHSRVFKTFPIFAISSRSDSNPDPDPDPEAGLKPKSKAKTQSHNNKSIFSQNKDENQDKSFPTTLPKKPRRGRRSEAVAVEHFIRDSLERTFESIRHQSPEVFENKVNVVKDRLDNDFESESSSDKDQDEEGSEVGFRRGKKMVVEEDDPDWPLDADVGWGIRASEYFEQHPIKNVVGEDGVEIDWEGEIDDSWVKEINCLEWESFAFHPSPLIVLVFERYNRATNNWKTLKELEKAIQVYWNAKDRLPPRAVKLDINIERDLAYALKVRECPQILFLRGNRIVYREKEFRMADELVQMIAYFYYNAKKPSWIDEAAICHPY
>KAJ7977211.1_[Quillaja_saponaria]
MTANVQVDKNPSCRTTTGFRHSGLFLPYPKYDQNPSEKFPTTIPRKPRRGRRSEAAAVEDFIRDSLENTFASIQQQNSEILENKENIMKDKVHEEILPESSDDDDDDEDEEDEMEQDVAKGRGKNMVVEEESSNWPVDADVGWGIRASEYFEQHSIKNVVGDDGVEIDWEGEIDDNWVQEINCLEWESFAFHPSPLIVLVFERYRRATDNWKNLKELEKAIKVYWSAKDRLPPRVVKIDINIERDLAYALKVRDCPQILFLRGNSILYRERELRTADELVQMIAFFYYNAKKPSWIDDKALTFRF
>XP_004232766.1_[Solanum_lycopersicum]
MVIHSALNLNFCAISSLSALKAGQHCSSCSFSNFLLPPPLKRLTCFATSKKSEEEHVSDPKNNSGSRSRKAIRSRESKVTHNEDKDSAKIFPSTIPKKPRRGRRSEAAAVEDFVRDSLEKTFASIREQNSDMMKDTENILKDRVDDDTESDESSDDEDDSSRDKKEKKMIIEEEDPNWPLDADVGWGIRASEYFDKHPIKNVIGEDGVEIDWEGEIDDCWVKEINCLEWESFAFHPSPLIVLVFERYNRASDNWKALKELEKAAKVYWSAKERLPPRTVKIDINIERDLAYALKVKESPQILFLRGNRILYREKEIRTADDLVQMIAYFYYNAKKPSCIDDAALSQQS
>XP_049384552.1_[Solanum_stenotomum]
MVIHSALNLNFCAISSLSALKAGQQCSSCSFSNFLLPPPLKRLTCFATSRKSEEEHVSDPKHNSGSRPRKATRSQENKISHNEDKDSAKIFPTTIPKKPRRGRRSEAAAVEDFVRDSLEKTFASIREQNSEMMKDTENILKDKVDDDTDSDESSDDEDDSSRDKKEKKMIIEEEDPNWPLDADVGWGIRASEYFDKHPIKNVIGEDGVEIDWEGEIDDCWVKEINCLEWESFAFHPSPLIVLVFERYNRASDNWKALKELEKAAKVYWSAKERLPPRTVKIDINIERDLAYALKVKESPQILFLRGNRILYREKEIRTADDLVQMIAYFYYNAKKPSCIDDAALSQQS
>XP_050146665.1_[Malus_sylvestris]
MLRHQTCLPPMLHISPLHRTRTLNSLPCYATSRKSDSEPDLIARSNPKPKYRSRKAETSEHEGEEPGETFPATIPRKPRRGRRSEAAAVEDYVRESLDRTFASIREQNPEIVEKKDEVMKRKVDDGEEEEGFGREKSMVVEEESKDWPLDADVGWGIRASEYFENHPIRNVVGDNGVEIDWEGEVEDNWVKEINCLEWESFAFHPSPLLVLVFERYNRASENWKALKELEKAVKVYWNAKDRLPPRSVKIDINIERDLAYALKVRDCPQILFVRGNRILYREKEIRTAEELVPMIAHFYYNAKRPSWIDANELSSPC
>GFZ17676.1_[Actinidia_rufa]
MFLSAVNPTLCSHSPILNPIRSPHRCSKFVLSSGVSKKYFVKPLTCFAHSKESDSNNSLDLNAKPPKTRTRRQKTKDPESEDDNSGRILPTTIPKKTRRGRRSEAAAVEDYMRDSLKRTFASIRQQNSEVLHDEENIMKDRVDDENGSDGSSDVDEDEDESGNGSEKKMVVEEESLNWPLDADVGWGIRASEYFEQHPIKNVVGEDGVEIDWEGELDDNWVKEINCLEWESFAFHPSPLVVLLFERYNRASDNWKVLKELEKAIKVYLSVKDRLPPRTVKIDINIEKDLAYALKVRECPQILFLRGNKILYREKEIRTADELVQMIAHFYYNAKKPSWVSDEVLYSSF
>KAF8402400.1_[Tetracentron_sinense]
MTLVQTFVPKIFITLSQLNPNPNFHPLPFVPRQNPKPLRLFAVSPTSDSNPDPNPKTRRRRPKPKNEVPLDGTGNQGDILLPTTIPRKPRRGRKSEAAAVEDFVRDSLERTFASIRQQNSEILEDKEKVLKDKIDEEVDSDGIRGKEEVVVVEEEDPNWPLDSEVGWGIRASEYFEKHSIKNVVGEDGVEIDWEGEVDDNWVKEINCLEWESFAFHPSPLIVLVFQRYNRATDNWKLLKELEKAIKVYWNAKDRLPPRTVKIDMNIERDLAYALKVKQCPQLLFLRGHKILYREKEIRTADELVQMIAHFYYNAKKPSWIDDEALAPPY
>KAF5202018.1_[Thalictrum_thalictroides]
MSVCTSLNPKPFFKSSNFVSHHISFIISPSFHKPKLISKPFSVSAKFDPNPNLNPNPKSKAKAKRAPSKSEIPQNQDGNKDEIFPKTIPRKPRRGRRSEAVAVEDFVREKLEETFESIRQQSSEVLEDKEKVLKDKDDIDEKENDGVRKKKVVVEEDDPNWPLDADIGWGIRASEYFDKHSIKNVVGDDGVEIDWEGEVDDNYVKEINCLEWESFAFHPSPLIVLVFERYNRANDNWKFLKELEKAIQVYWNAKDRLPPRTVKIDINIERDLAYALKVRECPQLLFLRGNKILYCEKEIRSKDELVQMIAHFYYNAKKPSWIDDAALAPP
>XP_019259412.1_[Nicotiana_attenuata]
MVIHSALSLNFYAISSLSVPKAWQQGSSCSFANYLLPSPLKRLTCSATSRKSEEEHLPDPKHNSGSRPRKATRSSESKVSLNEGKDPVKIFPATIPKKPRRGRRSEAAAVEDFVRDSLEKTFASIREQNSEIMEDTENILKDRVDDDTDSDQSSEDEDDSSRDMKEKKMIVEEEDPDWPLDADVGWGIRASEYFDKHPIKNVVGEDGVEIDWEGEIDDCWVKEINCLEWESFAFHPSPLIVLVFERYNRASDNWKALKELEKAAKVYWSNKERLPPRTVKIDINIERDLAYALKVKECPQILFLRGNRILYREKDIRTAEDLVQMIAYFYYNAKKPSCIKDEALSPRS
>XP_009775344.1_[Nicotiana_sylvestris]
MVIHSALSLNFCAISSLSVPKAWQQGSSCSFANYLLPSPLKRLTCFVTSRKSEEEHVPDPKHNSGSRPRKATRSSESKVSLNEDKDPVKIFPATIPKKPRRGRRSEAAAVEDFVRDSLEKTFASIREQNSEIMEDTENILKDRVDDDTDSDQSSEDEDDSRRDMKEKKMIVEEEDPDWPLDADVGWGIRASEYFDKHPIKNVVGEDGVEIDWEGEIDDCWVKEINCLEWESFAFHPSPLIVLVFERYNRASDNWKALKELEKAAKVYWSNKERLPPRTVKIDINIERDLAYALKVKECPQILFLRGNRILYREKDIRTAEDLVQMIAYFYYNAKKPSCIKDEALSPRS
>XP_060192949.1_[Lycium_barbarum]
MVIHSALNLNFSAISSLSALKAGQQFCSCSFANFLLPPPLKRLTCFATSRKSEEEHVPDPKQNSGSRPRKATGSQESKVTVNEDKGSAKIFPTTIPKKPRRGRRSEAAAVEDFVRDSLEKTFASIREKNSEIMKDTENILKDRVDDDTDSDQSSDDEDDSSKDMKENKMIVEEEDPDWPLDADVGWGIRASEYFDKHPIKNVVGENGVEIDWEGEIDDCWVKEINCLEWESFAFHPSPLIVLVFERYNRASDNWKALKELEKAAQVYWSAKERLPPRTVKIDINIERDLAYALKVKESPQILFLRGNRILYREKDIRTADDLVQMIAYFYYNAKKPSCINDAALSQRS
>XP_042974341.1_[Carya_illinoinensis]
MSFLHASTIPPKSFPPFKSFSFQNSTARPTSSLSCVARKSDTVPDPEPELNSNPKAKPKKTTRRRLKSEVEATKNDNDENPGGSMTYPATIPRKPRRGRRSEATAVEDFVRDSLQRTFTSIRDQNPEVFENKEKVIKDRVEDDKVDGDSGEDDNEDGDGVSGGKKMVVEEESASWPLDADVGWGIRASEYFEQHSIKNVVGEDGVEIDWEGEVDENWVKEINCLEWESFAFHPSPLIVLVFERYNRAADNWKALKELEKALQVYWSAQDRLPPRSVKIDINIERDLAYALKARECPQILFLRGNKILYREKEFRTADELVQMIAHFYYNAKRPSWIDVTALAPPY
>OVA11047.1_[Macleaya_cordata]
MALLQTSTLKPFLNPNSVSATCFYLQNPNRSLHHPSPFFLSSSLRYHKVTSKPFILSASDRKETPSPKSKRKIVRPKNDTKDGVEKQADVFPTTIPRKPRRGRKSEAAAVEDFVRDSLEKTFESIRKQNSEVLEDKEKVLKDKKIDGDSSVDDNNDNEKDDDRKKAVVVEEDDPNWPLDADVGWGIRASEYFEKHPIKNVVGEDGVEIDWEGEIEDNWVKEINCLEWESFAFHPSPLIVLVFERYNRATGNWKLLKELEKATKVYWSAKDRLPPRTVKIDINIERDLAYALKVKECPQLLFLRGNKILYREKEMRTSEELVQMIAYFYYNAKKPSWIDSAAVAPAY
>NP_001396055.1_[Oryza_sativa_Japonica_Group]
MLRLPTLLPLKPSPPTTGLNPIHGRRHGHHPSRLLASSAPPPPPPRPPKPEPRTSHENLGDDTPDFPTTKPRKPRRGRRSEAAAVEDFVRGRLEQVFASIRERDPEVLEGKGDILKRKEELSDEEGKEGTGEEEGELKAVVEEEDPSWPLDADIGWGIRASEYFDKHSIKNVTVDGVEIDWEREVEEGWVKEINCLEWESFAFHPSPLIVLVFERYNRAADNWKFLQELEKAAKVYWNSKDRLPPRTVKVDMNIERDLAFALQVKECPQLLFLRGNKILYREKELRTADELVQMIAHFYYNAKRPSCVNPEAIAPPC
>NP_001353373.1_[Zea_mays]
MLRLPTLTALKPSTPAISLNRVGCSHGRRRRKLIFVSSAPPPSSSSSRPPKPTSNPEPPKPTHEARNRNPDGSTEAGFPTTKPRKPRRGRRSESAAVEDFVRNRLEQVFASIQERNPDVLEGKGDILKPKADVERLPDDEGEGEGGEQKPVVEEEDPSWPLDADVGWGIRASEYFDKHSIRNVTVDGVEIDWEGDVDEGWVKEINCLEWESFAFHPSPLVVLVFERYNRAADNWKFLQELEKAAKVYWNAKDRLPPRTVKVDINIERDLAYALQARECPQLLFLRGNKILYREKEIRTADELVQMIAHFYYNAKRPSCVNPEAVASF
>XP_044350735.1_[Triticum_aestivum]
MLRLPALLPLKPSAPATGLNPTRRSHGHRGPKRLLASSTTPPPPPPPPPRRTPSPAAAPKPLKPEPRVGPQNPEGVTAEFPTTKPRKPRRGRRSEAAAVEDFVRDRLEQVFASIQERDPEVLQGKGDILKPKEEEERASDAEPGEENGEQKTVVEEEDPSWPLDADVGWGVRASEYFDKHSIKNVTVDGVEIDWEGEVDRGWVKEINCLEWESFAFHPSPLIVLVFERYNRAADNWRFLQELEKASKVYWDTKDRLPPRTVKIDLNIERDLAYALQAKECPQLLFLRGNKILYREKEIRTADELVQMIAYFYYNAKRPSCVNPEALAPSF
>XP_003524201.2_[Glycine_max]
MKMLFLQTTFLPRPFSPFCDASLHPLSSLNIQNPMLECAHSFSHYSPVSSHRIVKSISCSVSSKSHSKPDPEPPEPEASSNQRARPKARSRSGQSKDVVSSNGDKSSAETFPTTIPRKPRRGRRSEAVAVEDFVRGSLERTFAAIREQNKDALENHENIMKERDDDSSKSESGDKDDDNDDEEEDGGEGIRNKMVIEEESKSWPLDADVGWGIRASEYFEQHPIKNVVGEDGYEIDWEGEIDDNWVQEINCLEWESFAFHPSPLIVLVFERYNRASDNWKILKELEKAIKVYWRAKDRLPPRAVKIDINIERDLAYALKVRECPQILFLRGHRVVYREKELRTADELVQMIAFFYYNAKKPAWIDDKALYTRY
>XP_016746807.1_[Gossypium_hirsutum]
MLSFQIGIFPKSFSPLCVVKNNHNSCNMLPVSDVTRSTLSHWCNVWPSFVHHSRFLKTSPCFATSRKSDSNPNPDPDSNPKSKAETGNRDQKSVVSHNKDENPDKSFPTTIPKKPRRGRRSEAVAVEDFIRDSLERTFESIRQQNPEVLENKESVMKDRLENQFDCDSSSGEDEDEDKDEKDNEAGKRGKKMVVEEDDPDWPLDADIGWGIRASEYFEQHAVKNVVGEDGFEIDWEGETDDSWVKEINCLEWESFAFHPSPLIVLVFERYKRATHNWKTLKELVKAIQVYWNSKDRLPPRAVKLDINIERDLAYALKVRECPQLLFLRGNRIMYREKEFRKADELVQMIAYFYYNAKKPSWIDEASICRPY
